# Supplementary material for: The “DDVF” motif used by viral and bacterial proteins to hijack RSK kinases mimics a short linear motif (SLiM) found in proteins related to the RAS-ERK MAP kinase pathway
Source: PLoS Pathog. 2025 Mar 28;21(3):e1013016. doi: 10.1371/journal.ppat.1013016 (PMC11984722; doi:10.1371/journal.ppat.1013016)
Supplement: S2 Table — (XLSX) [file ppat.1013016.s002.xlsx]

## Sheet: Sheet1
EXPRESSION VECTORS
Name	TAG	Encoded protein, particularity	Type (Parental)
pTM996	N-term 3xFlag	PromCMV-3xFlag-Empty / Gateway cassette	pCDNA3
pMV11	N-term 3xFlag	PromCMV-3xFlag-HuSPRED2 [from addgene 70607]	pCDNA3
pMV11	N-term 3xFlag	PromCMV-3xFlag-HuSPRED1 [from addgene 70605]	pcDNA3
pMV17	N-term 3xFlag	PromCMV-3xFlag-HuSPRED2(DDVF>DDVA mutant)	pcDNA3
pFGFR1	N-term 3xHA	PromCMV-3xHA-HuFGFR1 (NM_023110.3 744-3212 )	pcDNA3
pFS924	N-term 3xHA	PromCMV-3xHA-HuFGFR1 (DSVA mutant)	pcDNA3
pFS938	N-term 3xHA	PromCMV-3xHA-HuFGFR1 (DDVF mutant)	pcDNA3
pTM952		PromCMV-Empty-IRES-neoR	Lentiviral (pCCLsin)
pTM1116	N-term 3xHA	PromCMV-3xHA-HuRSK1 (WT: KAKLGM)-IRES-neoR	pTM952
pFS912	N-term 3xHA	PromCMV-3xHA-HuRSK1 (KAKLGM>KSEPPY mutant)-IRES-neoR	pTM952
pFS916	N-term 3xFLAG	PromCMV-3xFLAG-HuRSK(KAKLGM)-IRES-neoR	pTM952
pFS917	N-term 3xFLAG	PromCMV-3xFLAG-HuRSK(KAKLGM>KSEPPY mutant)-IRES-neo	pTM952
pFB42	N-term 6His	PromLacI-mRSK2 (residues 44-367)-AmpR	p19mIL20hisN
pFS521IG	N-term 3xHA	PromhPGK-Empty-IRES-hygroR	Lentiviral (pCCLsin)
pFS435IG	N-term 3xFLAG	PromhPGK-Empty-IRES-neoR	Lentiviral (pCCLsin)
pMV133	N-term 3xHA	PromhPGK-3xHA-YopM-IRES-hygroR	pFS521IG
pMV134	N-term 3xHA	PromhPGK-3xHA-YopM(DDVA mutant)-IRES-hygroR	pFS521IG
pMV137	N-term 3xFLAG	PromhPGK-3xFLAG-SPRED2-IRES-neoR	pFS435IG
pMV138	N-term 3xFLAG	PromhPGK-3xFLAG-SPRED2(DDVA mutant)-IRES-neoR	pFS435IG
pKJ06	na	T7 driven transcription of full length TMEV(KJ06) cDNA, Leader wild-type	pKJ06
pFB09	na	T7 driven transcription of full length TMEV(KJ06) cDNA, Leader(M60V)	pKJ06
pMiP146	na	T7 driven transcription of full length TMEV(KJ06) cDNA, Leader(F48A)	pKJ06
pTM994	N-term 3xFLAG	T7 driven transcription of full length TMEV(KJ06) cDNA, FLAG Leader wild-type	pTM994
pTM1017	N-term 3xFLAG	T7 driven transcription of full length TMEV(KJ06) cDNA, FLAG Leader(M60V)	pTM994
pTM1015	N-term 3xFLAG	T7 driven transcription of full length TMEV(KJ06) cDNA, FLAG Leader(F48A)	pTM994
