# Supplementary material for: The “DDVF” motif used by viral and bacterial proteins to hijack RSK kinases mimics a short linear motif (SLiM) found in proteins related to the RAS-ERK MAP kinase pathway
Source: PLoS Pathog. 2025 Mar 28;21(3):e1013016. doi: 10.1371/journal.ppat.1013016 (PMC11984722; doi:10.1371/journal.ppat.1013016)
Supplement: S3 Table — (XLSX) [file ppat.1013016.s003.xlsx]

## Sheet: Sheet1
ANTIBODIES
PRIMARY
Antibody	Ref	Dilution
pERK	Cell Signaling Technology (#9106)	1/500
ERK	Produced as described in (32).	1/500
pRSK	Cell signaling Technology (#11989)	1/5000
RSK	BD Biosciences (#610226)	1/2000
FLAG	Sigma (#F1804 )	1/3333
β-actin	Sigma (#A5441 )	1/5000
3D	home-made (1131)	1/1000
SPRED2	Abcam (#ab153700)	1/1000
peIF4B	Cell signaling Technology (#3591)	1/1000
Nup98	Sigma (#N1038)	1/1000
pRxxS*/T*	Cell signaling Technology (#9614)	1/1000
PRIMARY
Antibody	Ref	Dilution
anti-mouse (IR Fluorescence)	LI-COR Biosciences (#92568071)	1/5000
anti-rabbit (IR Fluorescence)	LI-COR Biosciences (#92532210)	1/5000
anti-mouse HRP (Chemiluminescent detection)	Dako (#P0447)	1/5000
anti-rabbit HRP (Chemiluminescent detection)	Dako (#P0448)	1/5000
